# Supplementary material for: Development and validation of the patient history COVID-19 (PH-Covid19) scoring system: a multivariable prediction model of death in Mexican patients with COVID-19
Source: Epidemiol Infect. 2020 Nov 26;148:e286. doi: 10.1017/S0950268820002903 (PMC7729170; doi:10.1017/S0950268820002903)
Supplement: Supplementary file 1 [file S0950268820002903sup.zip]

Archive with 4 entries (4 files):
- S0950268820002903sup001.docx
- S0950268820002903sup002.docx
- S0950268820002903sup003.docx
- S0950268820002903sup004.docx
